# Supplementary material for: Assessing Heavy Metals in the Sele River Estuary: An Overview of Pollution Indices in Southern Italy
Source: Toxics. 2024 Jan 3;12(1):38. doi: 10.3390/toxics12010038 (PMC10819315; doi:10.3390/toxics12010038)
Supplement: Supplementary file 1 [file toxics-12-00038-s001.zip]

Archive with 1 entries (1 files):
- toxics-2772828-supplementary.pdf
